# Supplementary material for: Increased prime edit rates in KCNQ2 and SCN1A via single nicking all-in-one plasmids
Source: BMC Biol. 2023 Jul 13;21:156. doi: 10.1186/s12915-023-01646-7 (PMC10347817; doi:10.1186/s12915-023-01646-7)
Supplement: Supplementary file 2 — Additional file 2: Table S1. Individual data values of all data represented in this manuscript. [file 12915_2023_1646_MOESM2_ESM.xlsx]

## Sheet: Table S1
FIG1A
Target	Intended edit	SNV/Indel
EMX1 K263N	23.1	15
	20.6	7
	21	8
EMX1 G265C	23.4	15.1
	25.7	3
	19	4
SCN1A R612*	18.5	3
	18.9	4
	22.7	14
	18.5	7
	21	12
FIG1B
Target	Intended edit	SNV/Indel	PAM
KCNQ2 R201H single transfection	20	1	26
	20	2.1	27
	21	0.5	25
KCNQ2 R201H double transfection	34	16	44
	32	2	42
	31	5	45
FIG1D
PE3	PE2max	PE4max	SNV/Indel PE3	SNV/Indel PE2max	SNV/Indel PE4max
22.9	22	17	10	0	0
23.3	23	19	8.12	0	0
18.6	20.5	17.5	1	0	0
16.2	18.8	19.8	2.1	0	0
15.2	19.3	24.7	4	0	0
17.2	21.05	18.5	3	0	0
20.7	18.3	16.08	5	0	0
27.7	18	22.8		0	0
31
20
20
FIG1E
Target	PE2max	PE4max
G>C	19.3	17.5
	20.5	19.8
	18.8	24.7
G>T	21.05	18.5
	18.3	16.08
	18	22.8
FIG2C
total transfected cells	Double Positive	pAIO-PE2-GFP	CMV-PE2-GFP	pAIO-PE2-GFP
69.01	31.06	38.52	30.07	33.31
64.58	23.53	38.36	37.28	38.36
68.66	30.01	33.31	31.15	38.52
FIG2D
CMV-PE2	EF1a-AIO-PE2
14.36	64.31
26.63	64.17
27.31	52.39
	53.24
	65.68
	67.64
FIG3
Target	pAIO PE2-GFP	SNV/Indel	pAIO PE4max	SNV/Indel	PE3	SNV/Indel
SCN1A R612*	34	1	36	0.5	34	3.6
	28	0.2	30	0.2	25	4.2
	21	1	28	0.1	30	13
FIG4A
Target	PE2	PE3	pAIO-PE2-GFP	pAIO-PE4max
KCNQ2 R201C+/- correction	0	0	8.35872	12.6227
	0	0	7.47022	7.76651
	0	0	11.2651	5.64504
	0	0	4.38309	13.3454
	0	0	6.14362
		0	7.84516
			10.9379
			7.22222
FIG4B
Target	pAIO-PE2-GFP	pAIO-PE4max
KCNQ2 C201R	8.35872	12.6227
	7.47022	7.76651
	11.2651	5.64504
	4.38309	13.3454
	6.14362
	7.84516
	10.9379
	7.22222
Target	pAIO-PE2-GFP	pAIO-PE4max	PE2-PAM	PE4max-PAM
KCNQ2 C201R+P	10.1372	10.3785	7	2
	4.52685	3.1401	1	3
	8.35872	15.3865	3	3
	6.76943	8.19914	4
	4.68519		2
	3.9827
	6.47603
FIG4D
	Low GFP	High GFP
KCNQ2 C201R	11.064	41.5206
	14.9316	40.9091
KCNQ2 C201R+P	9.07815	28.6987
	10.1196	31.0117
Supplementary S5
Target	LV-pAIO-PE2	SNV/Indel	ID-LV-pAIO-PE2	SNV/Indel
SCN1A R612*	1.5	0	1.9	0
	1.7	0	1.5	0
Supplementary S6
Target	PE-48h	PE-72h	PE-96h
KCNQ2 C201R -pAIO-PE4max	8.51064	12.766	11.828
	5.4724	6.52479	4.34986
Supplementary S8
Target	C25			C26			C27			C28			C29			C30
Oct4	7198.95	6913.87	6638.08	3001.63	2428.37	2733.77	13208.2	12439.2	14793.5	16851.4	16744	17387.9	17974.7	17137.2	16958.8	23967.7	24262.9	27104.5
Nanog	960.023	1216.3	1120.59	3594.91	3584.26	3478.98	7175.39	6529.23	7054.44	2913.64	2810.92	2904.43	2937.76	2822.85	2860.39	1512.98	1485.8	1660.49
Sox2	10699.1	10475.7	9951.33	45029.9	44374.8	39044.4	53203.9	52951.5	54584	8855.84	8804.1	9032.54	3333.4	3346.52	3271.53	2051.52	2355.66	2497.22
